# Supplementary material for: Relationship of the Aggregation of Cardiovascular Risk Factors in the Parasympathetic Modulation of Young People with Type 1 Diabetes
Source: Medicina (Kaunas). 2019 Aug 26;55(9):534. doi: 10.3390/medicina55090534 (PMC6780872; doi:10.3390/medicina55090534)
Supplement: Supplementary file 1 [file medicina-55-00534-s001.zip]

Archive with 1 entries (1 files):
- medicina-494803-SI.pdf
